# Supplementary material for: Molecular and Cellular Characterization of the TH Pathway in the Sea Urchin Strongylocentrotus purpuratus
Source: Cells. 2023 Jan 10;12(2):272. doi: 10.3390/cells12020272 (PMC9856734; doi:10.3390/cells12020272)
Supplement: Supplementary file 1 [file cells-12-00272-s001.zip]

Archive with 1 entries (1 files):
- cells-1741494-supplementary.pdf
